# Supplementary material for: A comprehensive study on bilingual and multilingual speech emotion recognition using a two-pass classification scheme
Source: PLoS One. 2019 Aug 15;14(8):e0220386. doi: 10.1371/journal.pone.0220386 (PMC6695118; doi:10.1371/journal.pone.0220386)
Supplement: S1 File — (ZIP) [file pone.0220386.s001.zip › JapaneseEmotionalFeatures/emotions.txt]

1 neutral
2 happy
3 angry
4 sad
