# Supplementary material for: A comprehensive study on bilingual and multilingual speech emotion recognition using a two-pass classification scheme
Source: PLoS One. 2019 Aug 15;14(8):e0220386. doi: 10.1371/journal.pone.0220386 (PMC6695118; doi:10.1371/journal.pone.0220386)
Supplement: S1 File — (ZIP) [file pone.0220386.s001.zip › JapaneseEmotionalFeatures/test_japanese.csv]

0.0065376	-0.016218	0.051057
0.013529	0.0029313	0.035212
-0.0098615	-0.012671	0.041006
-0.03381	0.0028644	0.062412
0.0049286	-0.033206	0.040165
-0.029242	-0.015968	0.0028633
-0.013353	-0.007397	0.023636
-0.0055588	-0.017303	0.038502
-0.0085424	-0.017315	0.026662
-0.0025155	-0.0082861	0.050234
-0.030004	0.007608	0.04568
-0.027081	-0.024725	0.016322
-0.018259	-0.020601	0.034988
-0.020257	-0.018413	0.010436
-0.0095472	-0.028804	0.052861
-0.011207	0.0062531	0.046072
-0.003222	-0.023403	0.016131
-0.0046226	-0.0076117	0.012814
-0.0094619	-0.0095323	0.039321
-0.0096047	-0.0089977	0.040617
-0.0093058	-0.01811	0.002363
-0.012858	0.011147	0.051688
-0.019891	-0.0143	0.00071718
-0.015299	-0.002092	0.063387
-0.020198	0.0036823	0.045316
-0.012325	-0.00051098	0.051426
-0.011071	-0.030508	-0.0054856
-0.0007771	-0.028768	0.044667
-0.012785	-0.0052695	0.035373
-0.013044	0.0087493	0.064017
-0.023925	0.0044192	0.053118
-0.033405	-0.01341	0.0481
0.0049494	-0.012234	0.039628
-0.013789	0.0023793	0.027524
-0.019547	-0.020322	0.015538
-0.013442	-0.015966	0.0114
-0.0039428	-0.012514	0.036623
0.012063	-0.0041105	0.020961
-0.010905	0.0073584	0.040215
-0.01447	-0.011549	0.017069
-0.037968	0.0030217	-0.0069064
-0.019076	0.011332	0.0052937
-0.0020862	0.011833	-0.0038343
-0.0056301	0.0003449	-0.011023
-0.0013479	-0.010874	0.0077344
-0.0031942	-0.006229	0.016547
-0.027363	0.022263	0.023856
-0.01807	-0.012872	-0.0038458
-0.0047947	-0.0011474	-0.0089755
-0.0087278	-0.013034	-0.0037553
-0.0010722	-0.0029593	0.0072739
0.001991	-0.0066718	0.026431
-0.0023134	-0.028784	0.072284
-0.016258	0.0030848	0.053583
-0.020932	-0.016095	0.060801
-0.0060345	-0.012798	0.082327
-0.0070837	-0.014877	0.074513
0.0079396	-0.01385	0.041835
0.005782	0.0086144	0.0020076
-0.0032705	-0.01041	0.031843
-0.00042327	-0.0011622	0.0074822
0.0045031	-0.0050511	0.0196
0.0143	0.0092027	0.035361
-0.012258	-0.013572	0.020444
-0.032133	-0.0031171	0.01392
-0.010012	-0.023099	0.017754
-0.030274	-0.012879	0.010523
-0.039429	-0.0071841	-0.019633
-0.041898	-0.0029739	0.006458
-0.028896	-0.021761	-0.034226
-0.043729	-0.001255	-0.023173
-0.022607	0.002821	-0.018153
-0.034556	-0.00067763	-0.04769
-0.043527	-0.00098556	0.015996
-0.030011	-0.0010674	0.011381
-0.034016	-0.00075156	-0.0086962
-0.042795	0.019586	-0.030605
-0.016506	0.0066401	-0.0046114
-0.049766	-0.0039038	-0.0095751
-0.057606	-0.018179	0.00049464
-0.012709	0.0041206	-0.016287
-0.032175	-0.0074593	0.0047259
-0.033742	-0.002028	-0.0025591
-0.04728	0.005313	-0.02494
-0.042162	0.0085824	-0.026828
-0.0069731	-0.0052003	-0.011579
-0.044761	-0.01025	-0.0087067
-0.037695	-0.0007844	0.020269
-0.027258	-0.031922	0.0092356
-0.043331	-0.0046518	-0.0034268
-0.013383	0.0104	0.0017786
-0.055414	0.016688	-0.0044758
-0.028906	-0.0057718	-0.012325
-0.041033	-0.0075867	-0.035599
-0.016979	-0.0033948	-0.017352
-0.046091	-0.010031	-0.00697
-0.028235	-0.0069227	0.0009192
-0.0067639	0.0012691	-0.018546
-0.023165	-0.019872	0.029749
-0.02972	-0.0052071	0.046488
-0.044513	-0.0015686	0.021485
-0.038976	-0.00704	0.048274
-0.039272	0.021682	0.0092505
-0.043722	0.01097	0.011467
-0.015801	0.01709	-0.026969
-0.0024645	0.035181	0.006008
-0.023796	0.0067452	-0.059994
-0.051264	-0.0024104	-0.0081374
-0.044322	0.02049	0.0013955
-0.036149	-0.0004384	-0.0010055
-0.035632	-0.026115	-0.035254
-0.039498	0.012396	-0.0087459
-0.031302	0.0026982	-0.0013163
-0.031993	-0.00021473	0.0030946
-0.018063	0.0013151	-0.028542
-0.049359	-0.013865	0.026769
-0.028948	-0.0080886	0.0078583
-0.044146	0.0010073	0.016158
-0.055484	-0.014922	0.011849
-0.025029	-0.0059352	-0.0021295
-0.045038	0.013755	0.021674
-0.053711	-0.02403	-0.025645
-0.063591	-0.02567	-0.005657
-0.038297	-0.010472	-0.03082
-0.041056	0.0037749	0.0072858
-0.026957	-0.025267	-0.014061
-0.039087	-0.020887	0.0001813
-0.031622	-0.013643	-0.023139
-0.0065439	0.02608	0.019017
0.008741	0.02714	0.032322
0.0037427	0.042942	0.015196
0.021635	0.045378	0.01241
0.0055607	0.041893	0.015756
0.0065983	0.032651	0.014063
-0.00012723	0.024343	-0.0027729
-0.004166	0.059444	0.043941
0.0081848	0.038586	0.025868
0.0059162	0.04412	0.046999
0.0042632	0.036381	0.021615
-0.010817	0.037681	-0.009141
0.0058402	0.034377	-0.024665
-0.004377	0.039584	0.034393
-0.00014363	0.03021	0.0098579
0.018779	0.047022	-0.034702
-0.0018695	0.048277	0.010777
0.001156	0.054955	0.020457
0.00098396	0.045586	0.025934
-0.012596	0.0057104	0.017692
-0.018846	0.01488	0.021998
0.0025427	0.03029	0.036701
-0.0020309	0.028054	0.031825
0.057735	0.053737	0.038395
0.0098005	0.033157	0.036717
0.010655	0.033367	0.035002
0.014081	0.033273	0.060225
0.0051018	0.028556	0.029252
0.0050198	0.03369	0.075863
-0.022804	0.033908	0.02363
-0.0057858	0.040431	0.063235
0.011512	0.023944	0.039374
0.0070177	0.045992	0.036475
0.027843	0.029912	0.031528
0.0034502	0.031697	0.035536
-0.015676	0.031444	0.049719
0.017695	0.027521	0.029216
0.010258	0.0059486	-0.0042065
0.0053421	0.0095082	0.0054063
0.0031831	0.022044	0.016156
0.0066719	0.01935	-0.0093012
0.023428	0.017318	0.00032082
0.019965	0.017118	0.0062102
0.009765	0.018243	-0.0042128
0.032522	0.01419	-0.019407
0.016122	0.013999	-0.014934
-0.01412	0.019494	-0.015212
0.030877	0.032351	-0.00041162
-0.0084972	0.025426	-0.022798
0.010002	0.017197	0.0021544
-0.002575	-0.00070425	0.00255
0.00092469	0.0212	0.0011961
0.0050352	0.01834	-0.032721
0.0065638	0.015993	0.035847
-0.0067102	0.028509	0.0010181
0.01076	0.036508	0.013341
0.035374	0.053701	-0.027712
-0.0012254	0.027006	-0.021082
0.018899	0.014125	-0.021139
-0.0016376	0.042194	-0.0053748
0.028321	0.038635	-0.026668
0.016182	0.052532	-0.027334
0.0030479	0.028382	-0.0086334
0.0032295	0.041288	0.0082365
0.0046389	-0.045683	0.059699
-0.0015755	-0.02149	0.012664
0.0079238	-0.034424	0.0196
-0.017181	-0.025817	0.029764
0.00044167	-0.038805	-0.0050374
0.010675	-0.017793	-0.0076486
-0.0052844	-0.027904	0.016865
0.036793	-0.029056	-0.031692
0.013466	-0.026599	-0.0053516
-0.028289	-0.042456	-0.027656
0.004863	-0.038776	-0.008504
0.042782	-0.037385	0.0022434
-0.0047784	-0.046844	-0.040282
-0.0074889	-0.049607	-0.0095709
0.0058613	-0.040239	-0.0062186
0.016505	-0.0062901	-0.0030274
0.013961	-0.033362	0.010977
0.0039882	-0.033464	0.014438
0.026548	-0.041341	-0.017168
0.052242	-0.060874	0.017034
0.03451	-0.018994	-0.016074
-0.00020752	-0.033275	0.029029
0.03846	-0.031596	-0.010263
0.034228	-0.0097041	-0.0075382
0.020908	-0.026753	0.0035017
0.017495	-0.013386	-0.0025911
0.045592	-0.04168	0.024848
0.062442	-0.019393	0.0051038
0.019691	-0.013147	0.026534
0.029104	-0.038455	0.034993
0.025462	-0.040503	0.021063
0.020674	-0.013738	0.0067389
0.031559	0.011678	0.052329
0.012399	-0.01865	0.027373
0.013028	-0.02783	0.029063
0.032962	-0.0049981	-0.0056225
0.037935	-0.017371	0.0084849
0.027031	-0.011237	0.0030748
0.029733	-0.006059	0.016879
0.012266	-0.0184	0.0034222
0.017905	0.01327	-0.0082937
0.022937	-0.0075121	0.026787
0.027944	-0.021678	-0.0056311
0.013336	-0.023799	0.022002
0.035876	-0.034022	0.013235
0.030886	-0.029026	0.0014448
0.033739	-0.038761	0.0059701
0.011721	-0.024288	-0.030303
0.035106	-0.041989	0.0011418
0.035761	-0.043159	-0.0024052
0.043218	-0.018325	-0.0082032
0.037029	-0.046672	-0.025115
0.049213	-0.020229	-0.030134
0.035411	-0.014117	-0.027127
0.015996	-0.03211	-0.010415
0.041802	-0.015553	-0.026395
0.040431	-0.017779	0.00067046
0.025922	0.0020651	-0.028455
0.029705	-0.014443	0.004481
0.024411	-0.014822	-0.014149
0.028147	-0.015141	0.015921
0.03188	-0.014514	0.01868
0.046181	-0.026727	0.0017582
0.02755	-0.023072	0.015006
