# Supplementary material for: A comprehensive study on bilingual and multilingual speech emotion recognition using a two-pass classification scheme
Source: PLoS One. 2019 Aug 15;14(8):e0220386. doi: 10.1371/journal.pone.0220386 (PMC6695118; doi:10.1371/journal.pone.0220386)
Supplement: S1 File — (ZIP) [file pone.0220386.s001.zip › JapaneseEmotionalFeatures/train_japanese.csv]

1.1212e-05	-0.016658	0.06109
-0.027259	0.012555	0.015696
0.0098565	0.021924	0.034719
0.036276	-0.047519	0.028829
-0.015482	-0.0081029	0.044675
-0.052872	-0.0007763	0.0044211
0.022746	0.042677	0.022556
0.027663	-0.0035602	0.03943
-0.020492	-0.01164	0.055997
-0.047227	0.019442	-0.022019
-0.004562	0.061074	0.015544
0.0030622	-0.030702	-0.033142
-0.021906	-0.0069915	0.053276
-0.018445	0.010031	-0.031245
0.026212	0.02982	0.022996
0.024625	-0.037452	-0.015887
-0.016931	-0.020503	0.060773
-0.037844	-0.036641	-0.02618
-0.00065218	0.023722	0.030831
0.025591	-0.031446	0.0058022
-0.011527	-0.014457	0.045923
-0.033276	-0.015156	0.030767
0.016781	0.030662	0.010034
0.032433	-0.02406	-0.024506
-0.016964	0.0031203	0.070987
-0.033906	-0.0024327	-0.0085176
0.029373	0.041909	0.042424
0.0071117	-0.04379	-0.013443
-0.01562	-0.028071	0.025053
-0.026573	0.0037637	-0.051929
0.006296	0.022576	0.055962
0.031439	-0.02634	-0.023363
-0.0026732	-0.015118	0.058872
-0.029214	0.0044419	-0.022042
0.00053051	0.049485	0.0095235
0.03486	-0.023781	-0.0032497
-0.020885	0.0025395	0.062791
-0.049054	-0.020973	-0.0023327
0.0073613	0.043801	-0.0068194
0.010382	-0.011332	-0.00069512
-0.027307	-0.023637	0.024274
-0.036668	-0.019427	-0.02825
0.025159	0.037669	0.032973
-0.0042698	-0.042035	-0.009594
-0.010719	-0.0083012	0.079549
-0.024396	-0.0063425	0.056889
-0.0003364	0.056106	-0.0096366
0.018372	-0.003375	0.037188
0.00045156	0.0033698	0.051467
-0.057151	-0.036027	0.019977
-0.0020529	0.034302	0.011627
0.017356	-0.041543	0.0029299
-0.031332	0.00032511	0.026871
-0.038402	-0.0071902	0.00016768
0.010319	0.038393	0.043305
0.012021	-0.046008	-0.01023
-0.013905	-0.0053092	0.071979
-0.044886	-0.024764	-0.010661
0.0073092	0.028144	-0.0064469
0.02557	-0.035909	0.012248
-0.024395	-0.019995	0.062349
-0.019619	0.0018853	0.033753
-0.00053567	0.027574	-0.0045893
0.025521	-0.036688	0.0013922
-0.031657	-0.036389	0.010625
-0.040992	-0.026605	0.0086056
0.0093612	0.039168	-0.023912
0.0090047	-0.036956	0.022975
-0.0050309	-0.055679	0.06785
-0.036293	-0.022206	-0.0073173
-0.011397	0.0018908	-0.012264
0.019641	-0.015585	0.023704
0.0051351	-0.019863	0.072878
-0.030492	-0.01103	-0.0063829
-0.0090405	0.050581	0.0047427
0.014424	-0.00023734	-0.0039707
-0.015575	-0.0068856	0.041109
-0.067611	-0.0096956	0.043492
0.0084293	0.034401	0.0069444
0.016143	-0.011419	0.022204
-0.023766	-0.010698	0.044563
-0.01318	-0.0066612	0.016548
0.019689	0.044284	-0.0038558
0.043236	-0.039921	-0.0027779
-0.0033506	-0.0056103	0.040091
-0.055472	-0.0013846	-0.025625
-0.02736	0.067514	0.0023434
0.03482	-0.033621	-0.037877
-0.0011756	-0.022104	0.054874
-0.046945	-0.023651	-0.055225
-0.0031082	0.05906	0.019806
0.0063984	-0.010694	0.011009
-0.014949	-0.013201	0.10202
-0.033754	-0.015598	-0.023804
0.024251	0.049005	0.0054444
0.027502	-0.031491	-0.018765
0.0049296	-0.015161	0.0018262
-0.053707	0.0054694	0.019245
-0.0077705	0.045663	-0.00038789
0.023219	-0.021119	0.01865
-0.010316	-0.019449	0.076249
-0.04291	-0.0012113	-0.0032833
0.008774	0.042389	-0.0028299
0.013512	-0.040761	0.015754
0.016488	-0.023848	0.064021
-0.053219	0.0027076	0.040863
0.031383	0.027467	0.026251
0.035954	-0.026341	0.0097132
0.0023922	0.017374	0.084853
-0.032316	0.0088152	-0.0075202
0.00951	0.035258	0.013779
0.022949	-0.025603	-0.018194
-0.035042	-0.027005	0.067322
-0.038919	-0.020072	-0.033546
-0.00026934	0.022282	0.035662
0.066053	-0.054647	0.018157
-0.0062566	-0.0165	0.063223
-0.052471	-0.02499	0.010852
0.017632	0.035681	-0.03037
0.026687	-0.0080216	0.019491
-0.022418	-0.014352	0.053206
-0.025839	-0.010764	0.01652
0.016251	0.048292	0.017308
0.028091	-0.022491	0.013302
-0.017731	-0.012255	0.051087
-0.046524	0.00055456	-0.064149
0.048155	0.029906	0.014347
0.033174	-0.040554	0.0096187
-0.0062143	-0.00775	0.041679
-0.043208	-0.0010642	0.027942
0.0056745	0.034143	0.04266
0.0053174	-0.038278	0.028691
-0.0035666	-0.0023804	0.02148
-0.027245	-0.017165	0.0047149
0.0041102	0.055866	0.0056303
0.012261	-0.028682	0.020518
0.0097817	0.011392	0.03265
-0.026425	0.0053662	0.010075
0.014943	0.042001	0.011293
0.00095997	-0.0148	0.0035176
-0.0091115	-0.0021725	0.088381
-0.055169	0.0045635	-0.018784
0.0075922	0.019177	0.053933
0.037228	-0.0015098	7.9174e-05
-0.027358	-0.00068842	0.046263
-0.041777	-0.0054239	-0.032167
0.011933	0.039307	0.0035073
0.024652	-0.021478	-0.01868
-0.024822	-0.0082812	0.030592
-0.044478	-0.011473	-0.013921
0.0023248	0.030762	0.012836
0.027089	-0.023925	-0.019457
-0.021659	-0.0054208	0.035545
-0.018925	0.01361	-0.042167
-0.0035458	0.039612	0.012331
-0.001134	-0.026864	0.0051292
-0.011813	-0.017853	0.024724
-0.02449	0.0037473	0.0004688
0.0028352	0.025999	0.019011
0.011574	-0.028909	0.018025
0.0039115	-0.015763	0.047951
-0.033978	-0.015778	0.015974
0.042202	-0.010157	0.015684
0.043496	-0.04749	-0.018105
-0.013377	0.00037807	-0.0014083
-0.043061	-0.024323	0.014929
0.0067423	0.037979	0.037784
0.025405	-0.017991	0.010203
-0.024397	-0.01124	0.050672
-0.04352	0.0013255	-0.0096921
-0.0018778	0.021003	0.018786
0.033692	-0.029149	0.034563
-0.008698	-0.017006	0.07221
-0.053865	0.011788	-0.03348
0.0010355	0.022037	0.0096469
0.028205	-0.011029	-0.013603
-0.009767	-0.047247	0.099567
-0.075645	-0.033524	-0.02727
0.026874	0.048477	0.027112
0.026869	-0.008365	0.00097817
-0.0068836	0.0086963	0.051873
-0.020729	-0.011467	0.004915
0.0083319	0.035877	0.00055617
0.036884	-0.059544	-0.0039251
-0.024698	-0.018817	0.080175
-0.015086	0.0067527	0.054512
-0.014503	0.011063	0.017845
0.041548	-0.020522	-0.04621
-0.030774	-0.026273	0.078819
-0.061256	0.005631	-0.013795
0.01676	0.053365	-0.024426
0.012807	-0.027568	0.03975
-0.026927	0.01315	0.043256
-0.04573	0.0043649	-0.019784
0.020522	0.035164	0.01465
0.018476	-0.01463	-0.017584
-0.026194	0.026889	0.023366
-0.054097	0.021169	0.069311
0.0040723	0.05536	-0.014086
0.036569	-0.049837	-0.021977
-0.010625	-0.0054855	0.044947
-0.042076	-0.012464	-0.04692
0.02175	0.032738	-0.0065746
0.01244	-0.019509	0.022431
-0.019066	0.0089015	0.03324
-0.022429	0.011317	0.011039
0.013467	0.021788	0.023519
0.018171	-0.04417	-0.01449
0.0057168	-0.0018048	0.053204
-0.023087	-0.0072178	-0.011722
-0.020587	0.03101	0.001597
0.033658	-0.02959	-0.024516
-0.0023735	-0.0011659	0.025814
-0.044796	0.010633	-0.023882
0.0253	0.014744	0.015325
0.035404	-0.023078	-0.0071219
-0.014352	-0.017437	0.060055
-0.024974	0.02412	-0.011864
0.0139	0.039385	0.01619
0.015713	-0.013429	-0.0080961
-0.013513	0.0011133	0.031728
-0.082784	0.020626	0.031019
0.0020302	0.026874	0.014264
0.014093	-0.026092	-0.0062865
-0.027492	-0.026342	0.020709
-0.030149	0.0015108	0.0021544
0.019387	0.035824	0.0049197
0.0026852	-0.045597	0.0027958
0.0028814	-0.023217	0.025167
-0.051086	0.0042464	0.011286
-0.000297	0.037923	-0.0025436
0.031776	-0.061734	0.028082
0.0010492	-0.025441	0.044595
-0.057366	-0.0077625	0.011749
0.016682	0.033054	0.0027629
0.033386	-0.012149	-0.012016
-0.016156	-0.030799	0.052885
-0.036104	-0.016867	-0.061664
0.016	0.032291	0.040762
0.02922	-0.033526	0.01272
0.0010056	-0.013896	0.059304
-0.016537	-0.0001954	0.0062251
0.019427	0.019283	0.019938
0.0059126	-0.042935	0.010903
-0.0017909	0.0057932	0.078907
-0.048053	-0.0012017	-0.013012
0.00054614	0.039347	0.019124
0.023507	-0.017011	0.0070046
-0.011798	-0.014951	0.066859
-0.037575	-0.013432	-0.01966
0.013936	0.031985	0.0027401
0.014394	-0.035402	0.01078
-0.017754	-0.0075435	0.064755
-0.033501	-0.017649	0.01325
0.012165	0.017754	-0.057003
0.029699	0.00045766	-0.039532
0.003613	-0.020272	0.046336
-0.013849	0.010569	0.0086283
-0.002281	0.040913	0.038167
0.020669	-0.0095143	-0.0047705
-0.023028	0.001263	0.056255
-0.041085	-0.00080531	0.026319
0.0073418	0.065051	0.043128
0.037157	-0.0056247	-0.017561
-0.011512	1.0021e-05	0.049896
-0.037732	-0.016238	-0.03697
0.011316	0.036685	0.014187
0.018398	-0.021257	0.030615
-0.02163	-0.0059756	0.054563
-0.027703	-0.0092204	0.0036787
0.019895	0.056448	0.036386
0.019775	-0.017928	0.01219
-0.01997	-0.0021185	0.029267
-0.04628	0.003929	-0.0072764
0.0026408	0.050888	0.0052514
0.042166	-0.012193	-0.00070442
-0.013843	-0.034481	0.046637
-0.021891	-0.017701	-0.035703
-0.005471	0.037711	0.042865
0.029124	-0.014433	0.03073
-0.014166	-0.01957	0.074317
-0.0052467	0.020881	-0.040569
0.02425	0.025553	0.039118
0.052472	-0.026369	-0.0010956
-0.023668	-0.020885	0.052212
-0.035259	-0.0083084	-0.01106
0.0065493	0.017462	0.035346
0.03117	-0.045022	-0.015581
-0.018949	-0.037414	0.070169
-0.031727	0.0087835	0.0080943
0.018421	0.045737	0.038932
0.050497	-0.016033	-0.0021582
-0.011151	0.0097218	0.0056064
-0.045523	-0.023284	-0.016757
0.014823	0.032707	0.034953
0.025239	-0.033529	-0.003202
0.0032529	-0.0042748	0.025642
-0.034642	-0.0029867	-0.0027163
0.011105	0.030173	-0.006199
0.011178	-0.024782	0.013021
-0.04368	-0.025946	0.022407
-0.02412	-0.010586	-0.027803
0.00074223	0.040849	-0.021418
0.043209	-0.039312	-0.041177
-0.012237	0.00037332	0.02508
-0.048518	-0.033288	-0.031168
0.021759	0.041059	0.01236
0.037533	-0.017826	-0.043292
-0.026515	0.015529	0.062188
-0.014685	-0.020372	0.022798
0.016201	0.026117	0.067341
-0.00058168	-0.043978	0.018324
-0.01111	-0.010954	0.053557
-0.024818	-0.0069236	-0.0017799
-0.0082502	0.043609	-0.00076903
0.011662	-0.017879	0.033262
0.0064878	0.0013007	0.085156
-0.039232	-0.0008873	-0.034681
0.0095546	0.038658	0.028594
0.042444	-0.025248	0.01413
-0.019166	0.0084443	0.064816
-0.0303	-0.017143	0.02169
0.037249	0.051746	-0.01463
0.049449	-0.029871	0.026659
-0.018245	-0.011502	0.067341
-0.048138	0.027503	0.0079456
0.022713	0.023158	-0.011371
0.013424	-0.031258	0.0036125
-0.0099679	0.0061228	0.058007
-0.049244	-0.01698	-0.013349
0.018538	0.025149	0.050991
0.016235	-0.038898	-0.013432
-0.023516	0.0039116	0.027255
-0.037568	0.016718	-0.016594
0.0014862	0.055166	0.023352
0.047191	-0.046121	0.045291
0.0024084	-0.0013632	0.055808
-0.029011	0.0032407	-0.062105
0.020713	0.04919	0.016377
0.023889	-0.044099	0.052455
-0.013763	0.00235	0.037202
-0.019352	-0.009253	0.011067
0.0079757	0.020375	0.011937
0.012863	-0.045655	-0.0084722
-0.019362	-0.021365	0.067309
-0.025579	-0.023309	0.040615
0.0025528	0.034354	0.013314
-0.00044131	-0.04601	0.0037679
-0.011252	-0.0052573	0.047837
-0.028379	0.012527	-0.032027
-0.015311	0.050288	-0.017724
0.035586	-0.021725	0.043657
-0.020163	0.0052169	0.053394
-0.016733	0.0040128	-0.055143
0.025804	0.020309	0.028889
0.036244	-0.030093	-0.058835
-0.005058	-0.024126	0.056192
-0.03691	-0.0033194	0.039113
0.0066419	0.0017164	-0.026499
0.018627	-0.03484	-0.0059628
0.0035149	-0.014043	0.023459
-0.055543	-0.0066544	0.0014772
9.6777e-06	0.024758	0.0066334
0.03834	-0.03199	0.00010058
-0.015806	0.029723	0.0021725
-0.035796	-0.025778	-0.040602
-0.0089647	0.023195	0.037879
0.013351	-0.016174	-0.018607
-0.011017	-0.026682	0.038357
-0.034923	0.0077357	-0.0032285
0.032136	0.026883	0.021661
0.010686	-0.048736	-0.025114
-0.0061497	-0.018326	0.06854
-0.036623	-0.014613	-0.00089201
0.00055866	0.013553	0.012542
0.002905	-0.040766	-0.026252
-0.0035596	-0.0056451	0.063521
-0.052027	0.0011043	-0.0041268
0.0032529	0.026575	0.0072011
0.034606	-0.033891	0.0058696
0.011228	-0.0076797	0.069657
-0.025464	-0.0084288	-0.043195
-0.002806	0.0079444	-0.015401
0.020114	-0.011092	-0.012223
-0.023495	-0.016249	0.048266
-0.033571	-0.0096226	-0.010351
0.013004	0.046885	0.0296
0.038168	-0.043547	0.029364
-0.0075253	-0.008142	0.059668
-0.0057103	-0.0092508	-0.010575
0.00024883	0.022623	0.013563
0.0036968	-0.0010221	0.024879
-0.018331	-0.012352	0.049607
-0.044087	-0.019783	0.01065
0.012705	0.066749	-0.034196
0.0269	-0.0048488	-0.010863
0.0058389	0.0027914	0.039715
-0.039457	-0.019818	-0.014337
0.02921	0.037507	-0.012908
0.038458	-0.026417	-0.039917
0.0079857	-0.013464	0.11467
-0.075611	0.048247	0.033925
0.0063075	0.040957	0.0095088
0.037242	-0.031778	0.020958
-0.012645	-0.017227	0.040825
-0.014379	0.002881	-0.017823
0.00027202	0.035969	-0.027848
0.036598	-0.020952	-0.011128
-0.0015862	-0.0095694	0.0025321
-0.021314	-0.0051834	-0.020513
0.0098211	0.043708	0.017626
0.014747	-0.030589	0.024075
-0.031666	-0.0080273	0.055065
-0.056651	-0.00086057	-0.0081262
0.018967	0.052837	0.029677
0.026332	-0.048262	-0.03155
-0.0040617	-0.0072242	0.056246
-0.030512	0.0068272	0.033929
0.046093	0.046606	-0.020821
0.012489	-0.018413	-0.0088554
-0.0061978	-0.00033107	0.046414
-0.03162	-0.012801	0.03392
0.015358	0.052451	0.032229
0.0044964	-0.029651	-0.014715
-0.010723	-0.0071373	-0.0047416
-0.023018	-0.019745	-0.017383
0.011947	0.020855	0.016221
0.017531	-0.030369	0.017676
0.0067968	-0.026863	0.031816
-0.074194	-0.039787	-0.011249
0.023822	0.022075	0.045866
0.034083	-0.026032	-0.0063645
-0.015276	-0.0053047	0.049429
-0.068134	0.018236	0.025127
0.0073961	0.043633	0.0017806
0.050744	-0.011199	0.020912
0.0083315	0.0017957	0.10544
-0.050027	-0.0098478	0.0069004
0.018304	0.035466	0.016371
0.017914	-0.018855	-0.02106
-0.042092	-0.019871	0.082336
-0.013195	-0.0071187	-0.027885
0.013622	0.040276	0.009108
0.0033937	-0.018601	-0.0035344
-0.032449	-0.0014019	0.04221
-0.044437	0.0089751	-0.020444
0.022845	0.034713	0.011227
0.029614	-0.024553	-0.012866
-0.021747	-0.03418	0.031323
-0.04759	0.02351	0.005204
0.0083157	0.02922	-0.001018
0.014189	-0.015912	-0.010249
-0.01103	-0.0020961	0.046969
-0.066186	0.01269	-0.014178
0.024106	0.02414	-0.0024501
0.03188	-0.012411	0.050909
-0.019082	-0.023661	0.086971
-0.018183	-0.0025263	0.032188
0.0069342	0.031447	0.022011
0.021263	-0.042485	-0.026847
0.0022338	-0.0076698	0.04706
-0.05005	-0.021478	-0.034496
0.013117	0.050534	0.017517
0.031391	-0.016213	0.019833
-0.0067585	-0.02715	0.039527
-0.045869	0.017382	-0.030982
0.020835	0.053598	0.02106
0.017228	-0.018869	0.045709
-0.015718	-0.030275	0.067039
-0.041018	-0.030517	-0.015051
-0.0090504	0.017435	-0.018989
0.014082	-0.044479	-0.012419
0.0092884	-0.015797	0.059597
-0.050173	0.011419	-0.044191
0.019825	0.032446	0.020339
0.032488	-0.02234	0.017781
0.0020343	-0.018957	0.11035
-0.014412	-0.0090385	0.0285
-0.0003046	0.043993	0.032707
0.022223	-0.022633	0.012605
-0.017799	-0.0097696	0.055814
-0.045488	0.0075754	0.0069645
0.027746	0.06619	-0.0050856
0.028534	-0.034629	0.024973
-0.024268	-0.017652	-0.001164
-0.025874	-0.017394	-0.011004
0.015513	0.029466	0.0091506
0.010969	-0.023536	-0.039177
0.0025109	-0.0037358	0.046195
-0.028178	0.015596	-0.024269
0.0030007	0.0506	0.014352
0.020397	-0.022015	0.026062
-0.013983	0.0071702	0.11419
-0.032089	-0.023591	-0.028352
0.019158	0.043877	-0.015987
0.024618	-0.034374	0.016315
-0.0052042	-0.0030169	0.084367
-0.03818	0.010348	0.021818
0.022334	0.0084495	0.019436
0.038045	-0.0082729	-0.006338
-0.018544	0.0037556	0.082824
-0.023326	-0.023213	-0.043691
0.03358	0.051786	0.004512
0.016933	-0.037581	-0.006389
0.014529	0.018065	0.02365
-0.023416	-9.5042e-05	-0.028456
0.047629	0.035009	-0.012238
0.050711	-0.045616	-0.018593
0.0059313	0.010934	0.052412
-0.05707	-0.0099863	-0.017294
0.0097189	0.06288	0.012438
0.0092544	-0.017665	0.00049203
